# Supplementary material for: LC-HRMS Profiling of Paralytic Shellfish Toxins in Mytilus galloprovincialis after a Gymnodinium catenatum Bloom
Source: Mar Drugs. 2022 Oct 28;20(11):680. doi: 10.3390/md20110680 (PMC9694030; doi:10.3390/md20110680)
Supplement: Supplementary file 1 [file marinedrugs-20-00680-s001.zip]

Archive with 1 entries (1 files):
- marinedrugs-1960349-supplementary.pdf
